# Supplementary material for: TORC1 signaling inhibition by rapamycin and caffeine affect lifespan, global gene expression, and cell proliferation of fission yeast
Source: Aging Cell. 2013 May 2;12(4):563–73. doi: 10.1111/acel.12080 (PMC3798131; doi:10.1111/acel.12080)
Supplement: Table S1 — List of genes regulated in cells treated with rapamycin and/or caffeine. [file acel0012-0563-sd6.xlsx]

## Sheet: Sheet1
Table S1 List of genes regulated in cells treated with rapamycin and/or caffeine.
Genes >3-fold up- or down-regulated at 2h and/or 5h after caffeine & rapamycin treatment
Common names	Systematic names	PomBase Annotation
Up-regulated genes
SPBC1348.03	SPBC1348.03	S. pombe specific 5Tm protein family
SPCC285.05	SPCC285.05	purine nucleoside transmembrane transporter (predicted)
SPBC8E4.03	SPBC8E4.03	agmatinase 2 (predicted)
SPAC869.04	SPAC869.04	formamidase-like protein (predicted)
SPAC1F7.09c	SPAC1F7.09c	allantoicase (predicted)
SPAC6C3.03c	SPAC6C3.03c	sequence orphan
SPCC70.04c	SPCC70.04c	sequence orphan
sro1	SPBC1347.11	stress responsive orphan 1
SPAC869.01	SPAC869.01	amidase (predicted)
SPCC1450.07c	SPCC1450.07c	D-amino acid oxidase (predicted)
cda1	SPAC19G12.03	chitin deacetylase Cda1
SPAC19G12.04	SPAC19G12.04	ureidoglycolate hydrolase (predicted)
pbi2	SPCC338.12	proteinase B inhibitor Pbi2 (predicted)
SPAC11D3.16c	SPAC11D3.16c	sequence orphan
SPAC11D3.18c	SPAC11D3.18c	nicotinic acid plasma membrane transporter (predicted)
pcm2	SPAC869.08	protein-L-isoaspartate O-methyltransferase Pcm2 (predicted)
SPBC1271.07c	SPBC1271.07c	N-acetyltransferase (predicted)
SPAC186.03	SPAC186.03	L-asparaginase (predicted)
SPBC1685.05	SPBC1685.05	serine protease (predicted)
map1	SPAC11E3.06	MADS-box transcription factor Map1
gcv2	SPAC13G6.06c	glycine cleavage complex subunit P (predicted)
SPAC1399.04c	SPAC1399.04c	uracil phosphoribosyltransferase (predicted)
SPAC1399.01c	SPAC1399.01c	membrane transporter (predicted)
SPAC3H1.06c	SPAC3H1.06c	membrane transporter (predicted)
SPCC70.03c	SPCC70.03c	proline dehydrogenase (predicted)
mug115	SPAC56F8.14c	sequence orphan
SPCC1223.09	SPCC1223.09	uricase (predicted)
SPNCRNA.531	SPNCRNA.531	non-coding RNA (predicted)
SPCC757.13	SPCC757.13	dipeptide transmemembrane transporter (predicted)
gcv3	SPBP19A11.01	glycine decarboxylase complex subunit H (predicted)
SPCC162.11c	SPCC162.11c	uridine kinase/uracil phosphoribosyltransferase (predicted)
SPBC8E4.04	SPBC8E4.04	aldo/keto reductase involved in pentose catabolism (predicted)
SPAC3A11.10c	SPAC3A11.10c	dipeptidyl peptidase (predicted)
mel1	SPAC869.07c	alpha-galactosidase, melibiase
SPBC1773.17c	SPBC1773.17c	glyoxylate reductase (predicted)
SPAC869.03c	SPAC869.03c	urea transporter (predicted)
gde1	SPAPB1E7.05	glycerophosphoryl diester phosphodiesterase Gde1 (predicted)
obr1	SPAC3C7.14c	ubiquitinated histone-like protein Uhp1
SPCC1620.06c	SPCC1620.06c	ribose-phosphate pyrophosphokinase (predicted)
mag2	SPBC23G7.11	DNA-3-methyladenine glycosidase Mag2
SPAC1399.02	SPAC1399.02	membrane transporter (predicted)
SPAC1399.05c	SPAC1399.05c	transcription factor, zf-fungal binuclear cluster type (predicted)
urg2	SPAC1002.17c	uracil phosphoribosyltransferase (predicted)
fur4	SPAC1399.03	uracil permease
urg3	SPAC1002.18	DUF1688 family protein
SPAC1F8.04c	SPAC1F8.04c	hydrolase (predicted)
isp4	SPBC29B5.02c	OPT oligopeptide transporter family Isp4
urg1	SPAC1002.19	GTP cyclohydrolase II (predicted)
SPAC922.07c	SPAC922.07c	aldehyde dehydrogenase (predicted)
SPCC11E10.01	SPCC11E10.01	cystathionine beta-lyase (predicted)
SPBC16G5.02c	SPBC16G5.02c	ribokinase (predicted)
SPCC191.06	SPCC191.06	sequence orphan
met6	SPBC56F2.11	homoserine O-acetyltransferase Met6
SPAC2E1P3.01	SPAC2E1P3.01	dehydrogenase (predicted)
SPCC965.12	SPCC965.12	dipeptidyl peptidase (predicted)
cao1	SPAC2E1P3.04	copper amine oxidase Cao1
SPCC1235.01	SPCC1235.01	sequence orphan
SPBPB2B2.06c	SPBPB2B2.06c	phosphoprotein phosphatase (predicted)
SPAC1039.02	SPAC1039.02	phosphoprotein phosphatase (predicted)
SPAC1039.06	SPAC1039.06	alanine racemase (predicted)
SPCC1739.08c	SPCC1739.08c	short chain dehydrogenase (predicted)
SPAC1039.01	SPAC1039.01	amino acid permease (predicted)
isp5	SPAC1039.09	amino acid permease Isp5
mmf2	SPAC1039.10	homologous Pmf1 factor 1, implicated in isoleucine biosynthesis (predicted)
SPBC1773.03c	SPBC1773.03c	aminotransferase class-III, unknown specificty
SPAC1039.08	SPAC1039.08	serine acetyltransferase (predicted)
SPAC9E9.09c	SPAC9E9.09c	aldehyde dehydrogenase (predicted)
SPAC56F8.15	SPAC56F8.15	dubious
cdd1	SPAC1556.04c	cytidine deaminase Ccd1 (predicted)
SPAC11D3.03c	SPAC11D3.03c	conserved protein
SPCC965.06	SPCC965.06	potassium channel subunit (predicted)
SPCC965.11c	SPCC965.11c	amino acid transporter (predicted)
mug147	SPBC56F2.06	sequence orphan
SPAC17C9.16c	SPAC17C9.16c	MFS family transmembrane transporter Mfs1 (predicted)
ubi4	SPBC337.08c	ubiquitin
SPBC1861.05	SPBC1861.05	carbohydrate kinase (predicted)
SPAC11D3.07c	SPAC11D3.07c	transcription factor (predicted)
SPAC1039.07c	SPAC1039.07c	aminotransferase class-III, unknown specificity
SPBC800.11	SPBC800.11	inosine-uridine preferring nucleoside hydrolase (predicted)
SPBC1683.05	SPBC1683.05	membrane transporter (predicted)
SPAC11D3.17	SPAC11D3.17	zf-C2H2 type zinc finger protein
SPAC1F7.10	SPAC1F7.10	hydantoin racemase family (predicted)
AS_1_SPNCRNA.298	AS_1_SPNCRNA.298	ANTISENSE PROBE for non-coding RNA (predicted)
AS_2_SPNCRNA.311	AS_2_SPNCRNA.311	ANTISENSE PROBE for non-coding RNA (predicted)
tpx1	SPCC576.03c	thioredoxin peroxidase Tpx1
AS_2_SPNCRNA.426	AS_2_SPNCRNA.426	ANTISENSE PROBE for non-coding RNA (predicted)
AS_1_SPNCRNA.299	AS_1_SPNCRNA.299	ANTISENSE PROBE for non-coding RNA (predicted)
SPAC521.03	SPAC521.03	short chain dehydrogenase (predicted)
AS_2_SPNCRNA.244	AS_2_SPNCRNA.244	ANTISENSE PROBE for non-coding RNA (predicted)
AS_1_SPNCRNA.274	AS_1_SPNCRNA.274	ANTISENSE PROBE for non-coding RNA (predicted)
AS_2_SPNCRNA.274	AS_2_SPNCRNA.274	ANTISENSE PROBE for non-coding RNA (predicted)
SPBPB7E8.01	SPBPB7E8.01	sequence orphan
SPAC922.06	SPAC922.06	3-oxoacyl-[acyl-carrier-protein]reductase(predicted)
SPBP4G3.03	SPBP4G3.03	PI31 proteasome regulator related
AS_2_SPNCRNA.275	AS_2_SPNCRNA.275	ANTISENSE PROBE for non-coding RNA (predicted)
AS_1_SPNCRNA.311	AS_1_SPNCRNA.311	ANTISENSE PROBE for non-coding RNA (predicted)
SPAC922.03	SPAC922.03	1-aminocyclopropane-1-carboxylate deaminase (predicted)
AS_1_SPNCRNA.275	AS_1_SPNCRNA.275	ANTISENSE PROBE for non-coding RNA (predicted)
SPCC1494.01	SPCC1494.01	iron/ascorbate oxidoreductase family
I_SPBPB2B2.05I	I_SPBPB2B2.05	INTRONIC PROBE for peptidase family C26 protein
gst2	SPCC965.07c	glutathione S-transferase Gst2
I_SPAC922.03I	I_SPAC922.03	INTRONIC PROBE for 1-aminocyclopropane-1-carboxylate deaminase (predicted)
SPAC26H5.09c	SPAC26H5.09c	gfo/idh/mocA family oxidoreductase (predicted)
SPAC2E1P3.05c	SPAC2E1P3.05c	fungal cellulose binding domain protein
isp6	SPAC4A8.04	vacuolar serine protease Isp6
SPBC1683.06c	SPBC1683.06c	uridine ribohydrolase (predicted)
SPBPB2B2.05	SPBPB2B2.05	peptidase family C26 protein
SPNCRNA.314	SPNCRNA.314	Obsolete synonym
yak3	SPAC1F7.12	aldose reductase ARK13 family YakC
AS_2_SPNCRNA.446	AS_2_SPNCRNA.446	ANTISENSE PROBE for non-coding RNA (predicted)
SPBC1683.02	SPBC1683.02	adenine/adenosine deaminase family (predicted)
pho1	SPBP4G3.02	acid phosphatase Pho1
SPCC576.01c	SPCC576.01c	sulfonate dioxygenase (predicted)
SPBPB2B2.01	SPBPB2B2.01	amino acid permease (predicted)
I_cdd1	I_SPAC1556.04c	INTRONIC PROBE for cytidine deaminase Ccd1
SPAC57A7.05	SPAC57A7.05	conserved protein
SPAC323.07c	SPAC323.07c	MatE family transporter (predicted)
SPCPB1C11.03	SPCPB1C11.03	cysteine transporter (predicted)
SPBC1683.12	SPBC1683.12	nicotinic acid plasma membrane transporter (predicted)
SPAC4G9.22	SPAC4G9.22	conserved fungal protein
SPCC736.13	SPCC736.13	short chain dehydrogenase (predicted)
SPAC24C9.08	SPAC24C9.08	vacuolar carboxypeptidase (predicted)
SPAPJ691.02	SPAPJ691.02	yippee-like protein
mug180	SPBPB2B2.02	esterase/lipase (predicted)
mal1	SPBC1683.07	maltase alpha-glucosidase Mal1
alr1	SPCC965.08c	alanine racemase Alr1
SPAC27F1.05c	SPAC27F1.05c	aminotransferase class-III, unknown specificty
SPBC16D10.10	SPBC16D10.10	tRNA specific adenosine deaminase subunit Tad2 (predicted)
prl3	SPNCRNA.03	non-coding RNA, poly(A)-bearing RNA (predicted)
put4	SPAC869.10c	proline specific plasma membrane permease Put4 (predicted)
gcv1	SPAC31G5.14	glycine decarboxylase T subunit (predicted)
SPAC29B12.14c	SPAC29B12.14c	purine transporter (predicted)
SPAC14C4.01c	SPAC14C4.01c	DUF1770 family protein
SPNCRNA.432	SPNCRNA.432	non-coding RNA (predicted)
SPCC1672.03c	SPCC1672.03c	guanine deaminase (predicted)
zip1	SPAC25G10.03	transcription factor Zip1
AS_1_SPNCRNA.178	AS_1_SPNCRNA.178	ANTISENSE PROBE for non-coding RNA (predicted)
AS_1_SPNCRNA.244	AS_1_SPNCRNA.244	ANTISENSE PROBE for non-coding RNA (predicted)
gdh2	SPCC132.04c	NAD-dependent glutamate dehydrogenase Gdh2 (predicted)
AS_1_prl20	AS_1_SPNCRNA.20	ANTISENSE PROBE for non-coding RNA (predicted)
AS_2_prl20	AS_2_SPNCRNA.20	ANTISENSE PROBE for non-coding RNA (predicted)
isp7	SPAC25B8.13c	2-OG-Fe(II) oxygenase superfamily protein
SPBC23G7.10c	SPBC23G7.10c	NADH-dependent flavin oxidoreductase (predicted)
SPCC576.02	SPCC576.02	hydantoin racemase family (predicted)
bfr1	SPCC18B5.01c	brefeldin A efflux transporter Bfr1
pol4	SPAC2F7.06c	DNA polymerase X family
SPCC191.05c	SPCC191.05c	nucleoside 2-deoxyribosyltransferase (predicted)
mfm2	SPAC513.03	M-factor precursor Mfm2
SPAC513.02	SPAC513.02	phosphoglycerate mutase family
AS_2_prl19	AS_2_SPNCRNA.19	ANTISENSE PROBE for non-coding RNA (predicted)
SPCC550.07	SPCC550.07	acetamidase (predicted)
AS_2_SPNCRNA.178	AS_2_SPNCRNA.178	ANTISENSE PROBE for non-coding RNA (predicted)
SPAC977.14c	SPAC977.14c	aldo/keto reductase, unknown biological role
SPAC25B8.09	SPAC25B8.09	trans-aconitate 3-methyltransferase (predicted)
SPAC26F1.07	SPAC26F1.07	glucose 1-dehydrogenase (NADP+) (predicted)
SPBP4H10.12	SPBP4H10.12	conserved protein
exg3	SPBC2D10.05	glucan 1,3-beta-glucosidase Exg3
SPAC25B8.10	SPAC25B8.10	trans-aconitate 3-methyltransferase (predicted)
SPCC1450.13c	SPCC1450.13c	riboflavin synthase
SPCPB16A4.05c	SPCPB16A4.05c	urease accessory protein UREG (predicted)
SPBPB2B2.18	SPBPB2B2.18	sequence orphan
SPBC30D10.14	SPBC30D10.14	dienelactone hydrolase family (predicted)
SPBPB2B2.08	SPBPB2B2.08	conserved fungal protein
car1	SPBP26C9.02c	arginase Car1
SPCPB16A4.06c	SPCPB16A4.06c	sequence orphan
SPNCRNA.472	SPNCRNA.472	non-coding RNA (predicted)
SPNCRNA.389	SPNCRNA.389	non-coding RNA (predicted)
meu3	SPNCRNA.07	non-coding RNA Meu3
prl31	SPNCRNA.31	non-coding RNA, poly(A)-bearing (predicted)
AS_2_SPNCRNA.127	AS_2_SPNCRNA.127	ANTISENSE PROBE for non-coding RNA (predicted)
AS_1_SPNCRNA.127	AS_1_SPNCRNA.127	ANTISENSE PROBE for non-coding RNA (predicted)
SPNCRNA.487	SPNCRNA.487	non-coding RNA (predicted)
SPNCRNA.532	SPNCRNA.532	non-coding RNA (predicted)
ecl1	SPCC70.12c	extender of the chronological lifespan protein Ecl1
SPNCRNA.126	SPNCRNA.126	non-coding RNA (predicted)
omt3	SPNCRNA.130	non-coding RNA (predicted)
SPNCRNA.488	SPNCRNA.488	non-coding RNA (predicted)
meu19	SPNCRNA.29	non-coding RNA, poly(A)-bearing (predicted)
prl28	SPNCRNA.28	non-coding RNA, poly(A) bearing (predicted)
prl26	SPNCRNA.26	non-coding RNA, poly(A)-bearing (predicted)
I_SPBC25H2.16cI	I_SPBC25H2.16c	INTRONIC PROBE for adaptin (predicted)
I_SPBPB21E7.02cI	I_SPBPB21E7.02c	INTRONIC PROBE for pseudo SPAC5H10.03
I_SPBC1348.12I	I_SPBC1348.12	INTRONIC PROBE for zinc finger protein
I_SPAC4G9.20cI	I_SPAC4G9.20c	INTRONIC PROBE for mitochondrial carrier with solute carrier repeats
SPNCRNA.542	SPNCRNA.542	Obsolete synonym
SPNCRNA.44	SPNCRNA.44	Old ncRNA
I_SPBPB2B2.18I	I_SPBPB2B2.18	INTRONIC PROBE for sequence orphan
AS_2_SPNCRNA.299	AS_2_SPNCRNA.299	ANTISENSE PROBE for non-coding RNA (predicted)
AS_1_SPNCRNA.282	AS_1_SPNCRNA.282	ANTISENSE PROBE for non-coding RNA (predicted)
AS_1_SPNCRNA.144	AS_1_SPNCRNA.144	ANTISENSE PROBE for non-coding RNA (predicted)
AS_1_SPNCRNA.134	AS_1_SPNCRNA.134	ANTISENSE PROBE for non-coding RNA (predicted)
I_SPBC1861.04cI	I_SPBC1861.04c	INTRONIC PROBE for RNA-binding protein Prp24
I_vma11	I_SPAC732.01	INTRONIC PROBE for V-type ATPase proteolipid subunit
AS_1_prl45	AS_1_SPNCRNA.45	ANTISENSE PROBE for non-coding RNA (predicted)
AS_2_SPNCRNA.440	AS_2_SPNCRNA.440	ANTISENSE PROBE for non-coding RNA (predicted)
SPACUNK4.16c	SPACUNK4.16c	alpha,alpha-trehalose-phosphate synthase (predicted)
SPAC22F8.05	SPAC22F8.05	alpha,alpha-trehalose-phosphate synthase (predicted)
cho1	SPBC337.16	phosphatidyl-N-methylethanolamine N-methyltransferase (predicted)
SPAC20G4.05c	SPAC20G4.05c	UPF0061 family protein
SPBPB21E7.09	SPBPB21E7.09	L-asparaginase (predicted)
aes1	SPBPB21E7.07	enhancer of RNA-mediated gene silencing
SPBPJ4664.02	SPBPJ4664.02	cell surface glycoprotein (predicted)
SPBC800.14c	SPBC800.14c	DUF1772 family protein
SPBC106.13	SPBC106.13	ubiquitin ligase complex subunit, involved in proteasome-dependent catabolite inactivation of FBPase (predicted)
SPAC29A4.17c	SPAC29A4.17c	mitocondrial FUN14 family protein
fkh1	SPBC839.17c	FKBP-type peptidyl-prolyl cis-trans isomerase Fkh1
SPBP35G2.11c	SPBP35G2.11c	transcription related zf-ZZ type zinc finger protein
hri1	SPAC20G4.03c	eIF2 alpha kinase Hri1
SPBC216.03	SPBC216.03	conserved fungal protein
SPCC584.16c	SPCC584.16c	sequence orphan
SPACUNK4.10	SPACUNK4.10	glyoxylate reductase (predicted)
SPACUNK4.15	SPACUNK4.15	2',3'-cyclic-nucleotide 3'-phosphodiesterase (predicted)
SPBC19C7.04c	SPBC19C7.04c	conserved fungal protein
mae2	SPCC794.12c	malic enzyme, malate dehydrogenase (oxaloacetate decarboxylating), Mae2
SPNCRNA.144	SPNCRNA.144	non-coding RNA (predicted)
SPNCRNA.299	SPNCRNA.299	non-coding RNA (predicted)
SPBC83.19c	SPBC83.19c	sequence orphan
SPBC1271.05c	SPBC1271.05c	zf-AN1 type zinc finger protein
mug190	SPCP31B10.06	C2 domain protein
SPAC29B12.13	SPAC29B12.13	S-(hydroxymethyl)glutathione synthase activity (predicted)
pof13	SPBC1271.01c	F-box protein Pof13
SPBC13A2.04c	SPBC13A2.04c	PTR family peptide transporter (predicted)
SPBC1271.08c	SPBC1271.08c	sequence orphan
SPCC663.08c	SPCC663.08c	short chain dehydrogenase
zta1	SPCC1442.16c	NADPH quinone oxidoreductase/ARE-binding protein (predicted)
SPBC16A3.02c	SPBC16A3.02c	mitochondrial peptidase (predicted)
lsd90	SPBC16E9.16c	Lsd90 protein
SPAC4D7.02c	SPAC4D7.02c	glycerophosphoryl diester phosphodiesterase (predicted)
SPBC36.03c	SPBC36.03c	spermidine family transporter (predicted)
rad25	SPAC17A2.13c	14-3-3 protein Rad25
pgt1	SPAC29B12.10c	glutathione transporter Pgt1
glo1	SPBC12C2.12c	glyoxalase I
arg12	SPBC428.05c	argininosuccinate synthase (predicted)
cpy1	SPAC19G12.10c	vacuolar carboxypeptidase Y
SPAC513.06c	SPAC513.06c	dihydrodiol dehydrogenase (predicted)
SPBC11C11.06c	SPBC11C11.06c	sequence orphan
SPAC13C5.04	SPAC13C5.04	amidotransferase (predicted)
SPAPB24D3.08c	SPAPB24D3.08c	NADP-dependent oxidoreductase (predicted)
SPAC513.07	SPAC513.07	flavonol reductase/cinnamoyl-CoA reductase family
ams1	SPAC513.05	alpha-mannosidase (predicted)
SPBC725.10	SPBC725.10	tspO homolog/ peripheral benzodiazepine receptor homolog, involved in the transport cytoplas/mitochondrial of haem (predicted)
SPBC119.03	SPBC119.03	human COMT homolog 1
cdc48	SPAC1565.08	AAA family ATPase Cdc48
ssa1	SPAC13G7.02c	heat shock protein Ssa1 (predicted)
tum1	SPCC4B3.01	thiosulfate sulfurtransferase, involved in tRNA wobble position thiolation Tum1 (predicted)
SPBC17D11.08	SPBC17D11.08	WD repeat protein, DDB1 and CUL4-associated factor 7 (predicted)
SPAC3C7.13c	SPAC3C7.13c	glucose-6-phosphate 1-dehydrogenase (predicted)
ppr1	SPAC21E11.04	L-azetidine-2-carboxylic acid acetyltransferase
SPAC2F3.05c	SPAC2F3.05c	xylose and arabinose reductase (predicted)
SPAC24B11.05	SPAC24B11.05	pyrimidine 5'-nucleotidase (predicted)
sut1	SPAC2F3.08	alpha-glucoside transporter Sut1
SPBC725.03	SPBC725.03	conserved fungal protein
etr1	SPAC26F1.04c	enoyl-[acyl-carrier protein] reductase (predicted)
SPCC70.02c	SPCC70.02c	mitochondrial ATPase inhibitor (predicted)
SPBPB21E7.04c	SPBPB21E7.04c	human COMT ortholog 2
SPAC637.03	SPAC637.03	conserved fungal protein
SPAC27D7.09c	SPAC27D7.09c	But2 family protein
SPBC660.06	SPBC660.06	conserved fungal protein
dld1	SPAC1002.09c	dihydrolipoamide dehydrogenase Dld1
amt1	SPCPB1C11.01	ammonium transporter Amt1
ish1	SPBC365.12c	LEA domain protein
SPAC4H3.08	SPAC4H3.08	3-hydroxyacyl-CoA dehydrogenase (predicted)
hsp16	SPBC3E7.02c	heat shock protein Hsp16
SPAC1002.12c	SPAC1002.12c	succinate-semialdehyde dehydrogenase (predicted)
SPBC2A9.02	SPBC2A9.02	NAD dependent epimerase/dehydratase family protein
gpx1	SPBC32F12.03c	glutathione peroxidase Gpx1
ntp1	SPBC660.07	alpha,alpha-trehalase Ntp1
mei2	SPAC27D7.03c	RNA-binding protein involved in meiosis Mei2
psi1	SPCC830.07c	DNAJ domain protein, involved in translation initiation Psi1
SPAPB18E9.05c	SPAPB18E9.05c	dubious
SPBC1711.11	SPBC1711.11	autophagy associated protein (predicted)
wtf5	SPCC794.02	wtf element Wtf5
hsp9	SPAP8A3.04c	heat shock protein Hsp9
SPBC428.10	SPBC428.10	sequence orphan
SPAC5H10.01	SPAC5H10.01	DUF1445 family protein
SPBC16D10.08c	SPBC16D10.08c	heat shock protein Hsp104 (predicted)
SPAC11D3.09	SPAC11D3.09	agmatinase (predicted)
SPAC22E12.03c	SPAC22E12.03c	ThiJ domain protein
wis2	SPAC1B3.03c	cyclophilin family peptidyl-prolyl cis-trans isomerase Wis2
eno102	SPBPB21E7.01c	enolase (predicted)
SPAC15E1.02c	SPAC15E1.02c	DUF1761 family protein
mug143	SPAC167.06c	sequence orphan
SPBC4F6.17c	SPBC4F6.17c	mitochondrial heatshock protein Hsp78 (predicted)
zym1	SPAC22H10.13	metallothionein Zym1
SPBC21B10.08c	SPBC21B10.08c	sequence orphan
per1	SPAP7G5.06	plasma membrane amino acid permease Per1
mug182	SPAC15A10.05c	YjeF family pyridoxamine-phosphate oxidase (predicted)
SPBC24C6.09c	SPBC24C6.09c	phosphoketolase family protein (predicted)
SPAC24H6.11c	SPAC24H6.11c	sulfate transporter (predicted)
SPAC1635.01	SPAC1635.01	mitochondrial outer membrane voltage-dependent anion-selective channel (predicted)
klf1	SPAC1039.05c	zinc finger protein Klf1
SPBC354.11c	SPBC354.11c	dubious
SPCC965.13	SPCC965.13	pyradoxal family membrane transporter (predicted)
SPAC23H3.15c	SPAC23H3.15c	sequence orphan
grx1	SPAC4F10.20	glutaredoxin Grx1
SPCC320.05	SPCC320.05	sulphate transporter (predicted)
SPAC1805.16c	SPAC1805.16c	purine nucleoside phosphorylase (predicted)
SPCC191.01	SPCC191.01	sequence orphan
SPCC306.08c	SPCC306.08c	malate dehydrogenase (predicted)
SPBC1271.14	SPBC1271.14	glutamate N-acetyltransferase (predicted)
SPBC1271.09	SPBC1271.09	glycerophosphodiester transporter (predicted)
SPBC21C3.19	SPBC21C3.19	SBDS family protein Rtc3 (predicted)
SPBC1652.01	SPBC1652.01	ribosomal RNA processing element (RRPE)-binding protein (predicted)
tps1	SPAC328.03	alpha,alpha-trehalose-phosphate synthase [UDP-forming]
mug4	SPCC1393.07c	sequence orphan
meu8	SPCC550.10	aldehyde dehydrogenase Meu8 (predicted)
SPCC23B6.01c	SPCC23B6.01c	oxysterol binding protein (predicted)
ctt1	SPCC757.07c	catalase
SPAC19G12.09	SPAC19G12.09	NADH/NADPH dependent indole-3-acetaldehyde reductase AKR3C2
SPCC757.03c	SPCC757.03c	ThiJ domain protein
uga1	SPAC19D5.07	4-aminobutyrate aminotransferase (GABA transaminase)
cao2	SPBC1289.16c	copper amine oxidase-like protein Cao2
mug35	SPAC22H12.01c	sequence orphan
SPAC4H3.04c	SPAC4H3.04c	UPF0103 family
rho5	SPAC20H4.11c	Rho family GTPase Rho5
SPCC16A11.15c	SPCC16A11.15c	sequence orphan
SPCC285.04	SPCC285.04	transthyretin (predicted)
osm1	SPAC17A2.05	fumerate reductase (predicted)
SPAC806.11	SPAC806.11	dubious
ndk1	SPAC806.07	nucleoside diphosphate kinase Ndk1
SPCC4G3.03	SPCC4G3.03	WD40/YVTN repeat-like protein
SPAC1486.01	SPAC1486.01	manganese superoxide dismutase (predicted)
SPBC215.11c	SPBC215.11c	aldo/keto reductase, unknown biological role
vip1	SPAC10F6.06	RNA-binding protein Vip1
SPAC4H3.03c	SPAC4H3.03c	glucan 1,4-alpha-glucosidase (predicted)
spn5	SPAC24C9.15c	septin Spn5
mug191	SPAC3C7.05c	alpha-1,6-mannanase (predicted)
aif1	SPAC26F1.14c	apoptosis-inducing factor homolog Aif1 (predicted)
str3	SPAC1F8.03c	siderophore-iron transporter Str3
SPAC4G9.20c	SPAC4G9.20c	mitochondrial carrier with solute carrier repeats (predicted)
ape2	SPBC1921.05	aminopeptidase Ape2 (predicted)
plr1	SPAC9E9.11	pyridoxal reductase Plr1
SPCC330.06c	SPCC330.06c	thioredoxin peroxidase (predicted)
SPCC965.09	SPCC965.09	nitrilase family protein, omega-amidase related (predicted)
psp3	SPAC1006.01	vacuolar serine protease Psp3 (predicted)
gst3	SPAC688.04c	glutathione S-transferase Gst3
SPBC1773.02c	SPBC1773.02c	thioredoxin peroxidase (predicted)
SPAC56E4.03	SPAC56E4.03	aromatic aminotransferase (predicted)
ubc8	SPBC211.07c	ubiquitin conjugating enzyme Ubc8 (predicted)
SPCC1322.04	SPCC1322.04	UTP-glucose-1-phosphate uridylyltransferase (predicted)
SPAC688.03c	SPAC688.03c	human AMMECR1 homolog
SPCC737.04	SPCC737.04	S. pombe specific UPF0300 family protein 6
SPAC22A12.17c	SPAC22A12.17c	short chain dehydrogenase (predicted)
Down-regulated genes
SPBC36.01c	SPBC36.01c	spermidine family transporter (predicted)
zrt1	SPBC16D10.06	ZIP zinc transporter Zrt1
gar1	SPBC20F10.01	snoRNP pseudouridylase box H/ACA snoRNP complex protein Gar1
gut2	SPCC1223.03c	glycerol-3-phosphate dehydrogenase Gut2 (predicted)
SPAC1786.02	SPAC1786.02	phospholipase (predicted)
mmd1	SPAC30C2.02	deoxyhypusine hydroxylase (predicted)
dbp3	SPBC17D1.06	ATP-dependent RNA helicase Dbp3 (predicted)
SPAC17A2.10c	SPAC17A2.10c	sequence orphan
SPAC2H10.01	SPAC2H10.01	transcription factor, zf-fungal binuclear cluster type (predicted)
SPNCRNA.293	SPNCRNA.293	non-coding RNA (predicted)
vht1	SPAC1B3.16c	vitamin H transporter Vth1
SPBC1711.16	SPBC1711.16	WD repeat protein (predicted)
SPNCRNA.106	SPNCRNA.106	non-coding RNA (predicted)
nop12	SPAC16E8.06c	RNA-binding protein Nop12 (predicted)
SPAC8F11.04	SPAC8F11.04	U3 snoRNP-associated protein Cic1/Utp30 family (predicted)
alr2	SPBC359.02	alanine racemase Alr2 (predicted)
SPCC320.11c	SPCC320.11c	RNA-binding protein involved in ribosome biogenesis (predicted)
fkbp39	SPBC1347.02	FKBP-type peptidyl-prolyl cis-trans isomerase (predicted)
str1	SPBC4F6.09	siderophore-iron transporter Str1
SPAC8E11.10	SPAC8E11.10	sorbose reductase (predicted)
SPBC18H10.20c	SPBC18H10.20c	endocytosis regulator (predicted)
SPAC890.04c	SPAC890.04c	ribosome biogenesis protein Ytm1 (predicted)
SPBC691.04	SPBC691.04	mitochondrial ATP-dependent RNA helicase Mss116 (predicted)
sla1	SPAC57A10.10c	La protein homolog
rrs1	SPBC29A3.16	ribosome biogenesis protein Rrs1 (predicted)
SPAC926.08c	SPAC926.08c	Brix domain protein Rpf2 (predicted)
ura3	SPAC57A10.12c	dihydroorotate dehydrogenase Ura3
cat1	SPAC869.11	cationic amino acid transporter Cat1
aru1	SPAC3H1.07	arginase Aru1
SPBPB10D8.02c	SPBPB10D8.02c	arylsulfatase (predicted)
SPBC530.02	SPBC530.02	membrane transporter (predicted)
SPAC27F1.06c	SPAC27F1.06c	FKBP-type peptidyl-prolyl cis-trans isomerase (predicted)
SPBC409.08	SPBC409.08	spermine family transporter (predicted)
SPBC1652.02	SPBC1652.02	APC amino acid transporter (predicted)
cdb4	SPAC23H4.09	curved DNA-binding protein Cdb4, peptidase family
SPBC32H8.05	SPBC32H8.05	conserved fungal protein
skb15	SPCC16C4.08c	p21 activated protein kinase inhibitor Skb15
SPAC24H6.10c	SPAC24H6.10c	phospho-2-dehydro-3-deoxyheptonate aldolase (predicted)
AS_1_SPNCRNA.291	AS_1_SPNCRNA.291	ANTISENSE PROBE for non-coding RNA (predicted)
I_SPAC2H10.02cI	I_SPAC2H10.02c	INTRONIC PROBE for 26S proteasome regulator (predicted)
I_srk1	I_SPCC1322.08	INTRONIC PROBE for MAPK-activated protein kinase Srk1
but1	SPAC27D7.12c	neddylation pathway protein But1
I_sim4	I_SPBC18E5.03c	INTRONIC PROBE for kinetochore protein Sim4 (PMID 12719471)
AS_1_SPNCRNA.403	AS_1_SPNCRNA.403	ANTISENSE PROBE for non-coding RNA (predicted)
SPBC23G7.07c	SPBC23G7.07c	U3-containing 90S preribosome complex subunit (predicted)
I_mbx1	I_SPBC19G7.06	INTRONIC PROBE for MADS-box transcription factor Mbx1
AS_2_SPNCRNA.291	AS_2_SPNCRNA.291	ANTISENSE PROBE for non-coding RNA (predicted)
I_SPAC824.07I	I_SPAC824.07	INTRONIC PROBE for hydroxyacylglutathione hydrolase (predicted)
AS_3_SPNCRNA.136	AS_3_SPNCRNA.136	ANTISENSE PROBE for non-coding RNA (predicted)
AS_1_SPNCRNA.136	AS_1_SPNCRNA.136	ANTISENSE PROBE for non-coding RNA (predicted)
SPCC550.15c	SPCC550.15c	ribosome biogenesis protein (predicted)
SPBPB10D8.01	SPBPB10D8.01	cysteine transporter (predicted)
SPBP8B7.20c	SPBP8B7.20c	RNA methyltransferase Nop2 (predicted)
rpc11	SPAC22A12.05	DNA-directed RNA polymerase III complex subunit Rpc11
SPCC1827.05c	SPCC1827.05c	nucleolar RNA-binding protein NIFK (predicted)
mak16	SPAC222.06	nuclear HMG-like acidic protein Mak16 (predicted)
SPAC1B3.13	SPAC1B3.13	U3 snoRNP-associated protein Nan1 (predicted)
SPAC19A8.07c	SPAC19A8.07c	U3 snoRNP-associated protein Imp4 (predicted)
ebp2	SPAC17H9.05	rRNA processing protein Ebp2 (predicted)
SPBPB8B6.05c	SPBPB8B6.05c	L-asparaginase (predicted)
rpl802	SPBC2F12.07c	60S ribosomal protein L8 (predicted)
rps1602	SPAC664.04c	40S ribosomal protein S16 (predicted)
I_SPBC4B4.01cI	I_SPBC4B4.01c	INTRONIC PROBE for fumble family pantothenate kinase (predicted)
rps1002	SPBP22H7.08	40S ribosomal protein S10 (predicted)
rps1901	SPBC21C3.13	40S ribosomal protein S19 (predicted)
rpl39	SPCC663.04	60S ribosomal protein L39
gar2	SPAC140.02	nucleolar protein required for rRNA processing
rps1702	SPCC24B10.09	40S ribosomal protein S17 (predicted)
rpl1701	SPBC2F12.04	60S ribosomal protein L17
SPCC1450.03	SPCC1450.03	ribonucleoprotein (RNP) complex (predicted)
I_SPBC530.11cI	I_SPBC530.11c	INTRONIC PROBE for transcription factor (predicted)
ade1	SPBC405.01	phosphoribosylamine-glycine ligase
I_gsk31	I_SPBC8D2.01	INTRONIC PROBE for serine/threonine protein kinase Gsk31
rps002	SPAPJ698.02c	40S ribosomal protein S0B
SPCC18.13	SPCC18.13	tRNA (guanine-N7-)-methyltransferase subunit Trm82 (predicted)
SPAC1093.05	SPAC1093.05	ATP-dependent RNA helicase Hca4 (predicted)
grn1	SPBC26H8.08c	GTPase Grn1
SPCC24B10.18	SPCC24B10.18	human Leydig cell tumor 10 kDa protein homolog
SPCC550.11	SPCC550.11	karyopherin (predicted)
I_rpl4301	I_SPBC800.04c	INTRONIC PROBE for 60S ribosomal protein L37a
I_emp24	I_SPCC24B10.17	INTRONIC PROBE for COPII-coated vesicle component Emp24 (predicted)
SPAC23G3.06	SPAC23G3.06	U3 snoRNP protein Nop58 (predicted)
SPAC959.03c	SPAC959.03c	U3 snoRNP-associated protein Utp7 (predicted)
dbp2	SPBP8B7.16c	ATP-dependent RNA helicase Dbp2
SPAC977.17	SPAC977.17	MIP water channel (predicted)
SPAC977.12	SPAC977.12	L-asparaginase (predicted)
rpl2301	SPAC3G9.03	60S ribosomal protein L23
SPBC1A4.07c	SPBC1A4.07c	U3 snoRNP-associated protein Sof1 (predicted)
erg31	SPAC1687.16c	C-5 sterol desaturase Erg31
nuc1	SPBC4C3.05c	DNA-directed RNA polymerase I complex large subunit Nuc1
I_rpp103	I_SPCP1E11.09c	INTRONIC PROBE for 60S acidic ribosomal protein Rpp1-3
nat_ORF	nat_ORF	tag
rps901	SPAC24H6.07	40S ribosomal protein S9
fib1	SPBC2D10.10c	fibrillarin
mrt4	SPBC11G11.03	mRNA turnover and ribosome assembly protein Mrt4 (predicted)
I_rpl3702	I_SPCC1223.05c	INTRONIC PROBE for 60S ribosomal protein L37
I_spp27	I_SPCC285.17	INTRONIC PROBE for RNA polymerase I upstream activation factor complex subunit Spp27
rpa34	SPBC11G11.05	DNA-directed RNA polymerase I complex subunit Rpa34 (predicted)
I_rpp102	I_SPBC3B9.13c	INTRONIC PROBE for 60S acidic ribosomal protein Rpp1-2
rpl3401	SPAC23A1.08c	60S ribosomal protein L34
I_rps3	I_SPBC16G5.14c	INTRONIC PROBE for 40S ribosomal protein S3
nop9	SPAC6G9.02c	RNA-binding protein Nop9 (predicted)
rps1802	SPCC1259.01c	40S ribosomal protein S18 (predicted)
rps1101	SPAC31G5.03	40S ribosomal protein S11 (predicted)
SPAC1B9.03c	SPAC1B9.03c	RNA-binding protein involved in ribosomal large subunit assembly and maintenance (predicted)
SPBC56F2.08c	SPBC56F2.08c	RNA-binding protein (predicted)
SPAC664.08c	SPAC664.08c	traub family protein involved in ribosome biogenesis (predicted)
has1	SPAC1F7.02c	ATP-dependent RNA helicase Has1 (predicted)
rpl803	SPBC839.04	60S ribosomal protein L8 (predicted)
rpa2	SPBP23A10.07	DNA-directed RNA polymerase I complex subunit Rpa2
rpl22	SPAC11E3.15	60S ribosomal protein L22 (predicted)
I_SPBC16A3.08cI	I_SPBC16A3.08c	INTRONIC PROBE for nuclear telomere cap complex subunit (predicted)
rpl24	SPAC6G9.09c	60S ribosomal protein L24 (predicted)
I_oca8	I_SPCC16A11.10c	INTRONIC PROBE for cytochrome b5 (predicted)
I_rpl35	I_SPCC613.05c	INTRONIC PROBE for 60S ribosomal protein L35
rnp24	SPAC3G6.04	RNA-binding protein Rnp24
rbp28	SPAC2C4.11c	RNA-binding protein Rbp28
SPBC713.04c	SPBC713.04c	U3 snoRNP-associated protein Utp1 (predicted)
rpp101	SPAC644.15	60S acidic ribosomal protein Rpp1-1
SPBC16H5.15	SPBC16H5.15	conserved fungal protein
AS_2_SPNCRNA.254	AS_2_SPNCRNA.254	ANTISENSE PROBE for non-coding RNA (predicted)
sum3	SPCC1795.11	ATP-dependent RNA helicase Sum3
rpl2002	SPAC26A3.04	60S ribosomal protein L20 (predicted)
AS_2_SPNCRNA.216	AS_2_SPNCRNA.216	ANTISENSE PROBE for non-coding RNA (predicted)
rps2402	SPBC17G9.07	40S ribosomal protein S24 (predicted)
rrp16	SPAC22F8.09	rRNA processing protein Rrp16 (predicted)
SPAC20G8.09c	SPAC20G8.09c	ribosome biogenesis ATPase (predicted)
rpl1102	SPBC17G9.10	60S ribosomal protein L11 (predicted)
I_rpl1802	I_SPAPB17E12.13	INTRONIC PROBE for 60S ribosomal protein L18
adh4	SPAC5H10.06c	alcohol dehydrogenase Adh4
SPBC887.17	SPBC887.17	transmembrane transporter (predicted)
nog1	SPBC651.01c	GTP binding protein Nog1 (predicted)
SPNCRNA.112	SPNCRNA.112	non-coding RNA (predicted)
SPNCRNA.197	SPNCRNA.197	non-coding RNA (predicted)
SPNCRNA.277	SPNCRNA.277	non-coding RNA (predicted)
AS_1_SPNCRNA.200	AS_1_SPNCRNA.200	ANTISENSE PROBE for non-coding RNA (predicted)
snoZ4	SPSNORNA.05	small nucleolar RNA Z4
snR51b	SPSNORNA.09	small nucleolar RNA snR51b (predicted)
snoR39a	SPSNORNA.31	small nucleolar RNA snR39
snoZ3	SPSNORNA.06	small nucleolar RNA Z3
snoZ16	SPSNORNA.10	small nucleolar RNA Z16 (predicted)
rps402	SPBC21B10.10	40S ribosomal protein S4 (predicted)
rps1202	SPBC1685.02c	40S ribosomal protein S12 (predicted)
I_rpl3703	I_SPAPB17E12.05	INTRONIC PROBE for 60S ribosomal protein L37
rps1001	SPAC31G5.17c	40S ribosomal protein S10 (predicted)
rpc34	SPCC290.02	DNA-directed RNA polymerase III complex subunit Rpc34 (predicted)
AS_1_SPNCRNA.216	AS_1_SPNCRNA.216	ANTISENSE PROBE for non-coding RNA (predicted)
met14	SPAC1782.11	adenylyl-sulfate kinase (predicted)
lcf2	SPBP4H10.11c	long-chain-fatty-acid-CoA ligase
AS_2_SPNCRNA.210	AS_2_SPNCRNA.210	ANTISENSE PROBE for non-coding RNA (predicted)
rps1402	SPBC18H10.13	40S ribosomal protein S14 (predicted)
rps1601	SPBC18H10.14	40S ribosomal protein S16 (predicted)
SPCC1827.01c	SPCC1827.01c	U3 associated protein Utp25 (predicted)
tif35	SPBC18H10.03	translation initiation factor eIF3g
trm112	SPAC31A2.02	protein and tRNA methyltransferase regulatory subunit Trm112 (predicted)
SPCC1450.16c	SPCC1450.16c	triacylglycerol lipase (predicted)
SPAC1142.04	SPAC1142.04	Noc complex subunit Noc2 family (predicted)
rpb8	SPBC14C8.12	DNA-directed RNA polymerase I, II and III subunit Rpb8
I_SPAC4D7.04cI	I_SPAC4D7.04c	INTRONIC PROBE for cis-prenyltransferase (predicted)
rps2302	SPBP4H10.13	40S ribosomal protein S23 (predicted)
I_SPBC660.16I	I_SPBC660.16	INTRONIC PROBE for "phosphogluconate dehydrogenase, decarboxylating (PMID 10099784) "
rps601	SPAC13G6.07c	40S ribosomal protein S6
rpl3801	SPBC577.02	60S ribosomal protein L38 (predicted)
sup45	SPAC1834.01	translation release factor eRF1
rpl6	SPCC622.18	60S ribosomal protein L6 (predicted)
sds21	SPCC31H12.05c	serine/threonine protein phosphatase Sds21
rpl703	SPAC664.06	60S ribosomal protein L7 (predicted)
rpl101	SPCC1183.08c	60S ribosomal protein L10a
rps001	SPBC685.06	40S ribosomal protein S0A (p40)
rps1501	SPCC1393.03	40S ribosomal protein S15 (predicted)
rpl301	SPAC17A5.03	60S ribosomal protein L3
SPBC244.02c	SPBC244.02c	U3 snoRNP-associated protein Utp6 (predicted)
SPBPB2B2.09c	SPBPB2B2.09c	2-dehydropantoate 2-reductase (predicted)
I_rpl703	I_SPAC664.06	INTRONIC PROBE for 60S ribosomal protein L7
nhp2	SPAC1782.10c	box H/ACA snoRNP complex subunit Nhp2
ser2	SPBC3H7.07c	phosphoserine phosphatase Ser2 (predicted)
trm8	SPCPB16A4.04c	tRNA (guanine-N7-)-methyltransferase catalytic subunit Trm8 (predicted)
SPCC1183.07	SPCC1183.07	U3 snoRNP-associated protein Rrp5 (predicted)
SPBC15C4.04c	SPBC15C4.04c	amino acid permease (predicted)
ddx27	SPAC30D11.03	ATP-dependent RNA helicase Ddx27/Drs1 (predicted)
rpl2501	SPBC106.18	60S ribosomal protein L25 (predicted)
I_cpc2	I_SPAC6B12.15	INTRONIC PROBE for RACK1 homologue Cpc2
prp43	SPBC16H5.10c	ATP-dependent RNA helicase Prp43 (predicted)
I_btf3	I_SPAC4F10.14c	INTRONIC PROBE for nascent polypeptide-associated complex beta subunit
mep33	SPBC28F2.02	mRNA export protein Mep33
rpa12	SPCC1259.03	DNA-directed RNA polymerase complex I subunit Rpa12
rps7	SPAC18G6.14c	40S ribosomal protein S7 (predicted)
SPBC530.07c	SPBC530.07c	TENA/THI family protein
rpl1502	SPAC1783.08c	60S ribosomal protein L15b (predicted)
set5	SPCC1739.05	histone lysine methyltransferase Set5 (predicted)
sdo1	SPAC4F8.03	SBDS family ribosome maturation protein Sdo1 (predicted)
mug64	SPAC56F8.05c	BAR domain protein (predicted)
SPBC359.01	SPBC359.01	amino acid permease (predicted)
rpl15	SPCC576.11	60S ribosomal protein L15 (predicted)
rpl502	SPBC11C11.09c	60S ribosomal protein L5
SPAC4F10.09c	SPAC4F10.09c	ribosome biogenesis protein Noc1 (predicted)
rps1801	SPBC16D10.11c	40S ribosomal protein S18 (predicted)
rpl302	SPAPB8E5.06c	60S ribosomal protein L3
SPAC19B12.01	SPAC19B12.01	TPR repeat protein, TTC27 family
mug28	SPAC343.07	RNA-binding protein Mug28
cpd1	SPAC9G1.12	tRNA (m1A) methyltransferase complex catalytic subunit Cpd1
SPAC29A4.02c	SPAC29A4.02c	translation elongation factor EF-1 gamma subunit
SPAC4F8.04	SPAC4F8.04	Brix domain protein Rpf1 (predicted)
nop16	SPBC1539.10	ribosome biogenesis protein Nop16 (predicted)
cbf5	SPAC29A4.04c	pseudouridylate synthase Cbf5 (predicted)
SPAC589.03c	SPAC589.03c	sequence orphan
ght1	SPCC548.07c	hexose transporter Ght1
SPCP1E11.08	SPCP1E11.08	ribosome biogenesis protein Nsa2 (predicted)
puf6	SPCP1E11.11	Puf family RNA-binding protein Puf6 (predicted)
rps2801	SPAC25G10.06	40S ribosomal protein S28 (predicted)
rrg1	SPCC338.11c	methyltransferase Rrg1 (predicted)
crb3	SPAC13G7.08c	WD repeat protein Crb3
SPCC1223.14	SPCC1223.14	chorismate synthase (predicted)
cts1	SPAC10F6.03c	CTP synthase Cts1 (predicted)
trm11	SPBC16D10.02	tRNA (guanine-N2-)-methyltransferase catalytic subunit Trm11 (predicted)
SPCP1E11.10	SPCP1E11.10	ankyrin repeat protein, unknown biological role
SPBC16A3.08c	SPBC16A3.08c	Stm1 homolog (predicted)
SPBC83.15	SPBC83.15	ribosome biogenesis protein Nsa1 (predicted)
rpl29	SPBC776.01	60S ribosomal protein L29
SPBC24C6.02	SPBC24C6.02	ATP-dependent RNA helicase Spb4 (predicted)
sda1	SPBC106.14c	SDA1 family protein (predicted)
SPBC947.04	SPBC947.04	cell surface glycoprotein (predicted), DIPSY family
tif11	SPBC25H2.07	translation initiation factor eIF1A
rpa49	SPAC2F3.03c	DNA-directed RNA polymerase I complex subunit Rpa49 (predicted)
SPAC6F6.03c	SPAC6F6.03c	ribosome export GTPase (predicted)
rpl2801	SPBC776.11	60S ribosomal protein L27/L28
SPCC1672.07	SPCC1672.07	U3 snoRNP-associated protein Utp21 (predicted)
rpp201	SPBP8B7.06	60S acidic ribosomal protein P2A subunit (predicted)
mge1	SPBC3B9.19	mitochondrial GrpE domain chaperone protein (predicted)
aat1	SPBC359.03c	amino acid transporter Aat1 (predicted)
car2	SPBC21C3.08c	ornithine transaminase Car2
rpa43	SPBC3B9.07c	DNA-directed RNA polymerase I complex subunit Rpa43
SPCC330.09	SPCC330.09	rRNA processing protein Enp2 (predicted)
SPAP8A3.07c	SPAP8A3.07c	phospho-2-dehydro-3-deoxyheptonate aldolase (predicted)
atl1	SPAC1250.04c	alkyltransferase-like protein Atl1
SPBC4F6.13c	SPBC4F6.13c	WD repeat/BOP1NT protein (predicted)
SPBC365.04c	SPBC365.04c	RNA-binding protein, involved in ribosome biogenesis (predicted)
SPAC57A7.12	SPAC57A7.12	heat shock protein Pdr13 (predicted)
byr3	SPAC13D6.02c	zinc finger protein Byr3
SPBC336.02	SPBC336.02	18S rRNA dimethylase (predicted)
kap123	SPBC14F5.03c	karyopherin Kap123
ker1	SPBC1718.03	DNA-directed RNA polymerase I complex subunit Ker1
SPAC823.08c	SPAC823.08c	ATP-dependent RNA helicase Rrp3 (predicted)
brx1	SPBC800.06	ribosome biogenesis protein Brx1 (predicted)
rpl2403	SPAC22E12.13c	60S ribosomal protein L24-3 (L30)
rpl2702	SPCC74.05	60S ribosomal protein L27 (predicted)
SPAC3F10.16c	SPAC3F10.16c	GTP binding protein, HSR1-related (predicted)
SPBC1711.07	SPBC1711.07	WD repeat protein Rrb1 (predicted)
SPBC1711.05	SPBC1711.05	nucleocytoplasmic transport chaperone Srp40 (predicted)
rrn3	SPAC18G6.11c	ribosomal DNA (rDNA) transcription factor Rrn3
SPAC144.12	SPAC144.12	ribose 5-phosphate isomerase (predicted)
rps1102	SPAC144.11	40S ribosomal protein S11 (predicted)
rps403	SPAC959.07	40S ribosomal protein S4 (predicted)
rps1902	SPBC649.02	40S ribosomal protein S19 (predicted)
pus1	SPCC126.03	tRNA pseudouridine synthase Lsp1
rpl401	SPBC1711.06	60S ribosomal protein L2 (predicted)
SPAC2E1P5.05	SPAC2E1P5.05	U3 snoRNP-associated protein Rrp9 (predicted)
rpl2101	SPBC365.03c	60S ribosomal protein L21 (predicted)
rpl702	SPAC3H5.07	60S ribosomal protein L7
rps1502	SPAC1071.07c	40S ribosomal protein S15 (predicted)
SPAC12G12.02	SPAC12G12.02	rRNA processing protein, unnamed (predicted)
SPAC17H9.04c	SPAC17H9.04c	RNA-binding protein
SPAC890.05	SPAC890.05	ribosome biogenesis protein, G-pathc domain, PINX1 family (predicted)
SPAC144.01	SPAC144.01	sequence orphan
rpl2102	SPAC959.08	60S ribosomal protein L21 (predicted)
rps502	SPAC328.10c	40S ribosomal protein S5 (predicted)
SPBC1773.12	SPBC1773.12	transcription factor (predicted)
mis3	SPBC25B2.05	rRNA processing protein Mis3
SPAC227.02c	SPAC227.02c	rRNA processing protein Rrp15 (predicted)
rpl3402	SPCC1322.15	60S ribosomal protein L34
SPCC18.05c	SPCC18.05c	notchless-like protein (predicted)
apt1	SPAC23A1.03	adenine phosphoribosyltransferase (APRT) (predicted)
SPAC1006.07	SPAC1006.07	translation initiation factor eIF4A (predicted)
rli1	SPBC14F5.06	iron-sulfur ATPase involved in ribosome biogenesis Rli1 (predicted)
zuo1	SPBC1778.01c	zuotin (predicted)
rpl1602	SPAC23A1.11	60S ribosomal protein L13/L16 (predicted)
utp23	SPCC18.12c	rRNA processing protein Utp23 (predicted)
hsk1	SPBC776.12c	Dbf4(Dfp1)-dependent protein kinase Hsk1
rpl3601	SPCC970.05	60S ribosomal protein L36
dbp7	SPBC21H7.04	ATP-dependent RNA helicase Dbp7 (predicted)
ade9	SPBC2G2.08	C-1-tetrahydrofolatesynthase/methylenetetrahydrofolatedehydrogenase/methylenetetrahydrofolatecyclohydrolase/ formyltetrahydrofolatesynthetase (predicted)
SPCC1494.06c	SPCC1494.06c	ATP-dependent RNA helicase Dbp9 (predicted)
spb1	SPAC1687.11	rRNA methyltransferase Spb1 (predicted)
rmt3	SPBC8D2.10c	type I ribosomal protein arginine N-methyltransferase Rmt3
SPAC23H4.15	SPAC23H4.15	ribosome biogenesis protein Tsr1 (predicted)
SPCC1739.06c	SPCC1739.06c	uroporphyrin methyltransferase (predicted)
SPAC16C9.02c	SPAC16C9.02c	S-methyl-5-thioadenosine phosphorylase (predicted)
rpc19	SPAC1687.01	DNA-directed RNA polymerase I and III subunit Rpc19
ght5	SPCC1235.14	hexose transporter Ght5
SPCC330.07c	SPCC330.07c	membrane transporter (predicted)
rps2202	SPAC5D6.01	40S ribosomal protein S15a (predicted)
zpr1	SPAC15A10.04c	EF-1 alpha binding zinc finger protein Zpr1 (predicted)
rpl2402	SPCC330.14c	60S ribosomal protein L24 (predicted)
rps902	SPBC29A3.12	40S ribosomal protein S9 (predicted)
rpl402	SPBP8B7.03c	60S ribosomal protein L2 (predicted)
SPAPB1A10.14	SPAPB1A10.14	F-box protein (predicted)
SPBC13G1.09	SPBC13G1.09	bystin family U3 and U14 snoRNA associated protein (predicted)
rpl44	SPAC1687.06c	60S ribosomal protein L28/L44 (predicted)
ppp1	SPBC19F5.05c	pescadillo-family BRCT domain protein (predicted)
rpl1801	SPBC11C11.07	60S ribosomal protein L18
utp4	SPBC19F5.02c	U3 snoRNP protein Utp4 (predicted)
SPAC4F10.06	SPAC4F10.06	ribosome small subunit biogenesis protein, BUD22 family (predicted)
gpa2	SPAC23H3.13c	heterotrimeric G protein alpha-2 subunit Gpa2
SPAC18B11.06	SPAC18B11.06	U3 snoRNP-associated protein Lcp5 (predicted)
rpl3703	SPAPB17E12.05	60S ribosomal protein L37 (predicted)
SPCC320.08	SPCC320.08	membrane transporter (predicted)
rpl3002	SPAC1250.05	60S ribosomal protein L30 (predicted)
rps2602	SPAC1805.11c	40S ribosomal protein S26 (predicted)
SPAC694.04c	SPAC694.04c	conserved eukaryotic protein
rpl2001	SPAC3A12.10	60S ribosomal protein L20a (predicted)
SPAC10F6.10	SPAC10F6.10	protein kinase, RIO family (predicted)
SPAC683.02c	SPAC683.02c	zf-CCHC type zinc finger protein
rps602	SPAPB1E7.12	40S ribosomal protein S6 (predicted)
SPAC1486.09	SPAC1486.09	ribosome biogenesis protein Nob1 (predicted)
SPAC22G7.05	SPAC22G7.05	krr family protein (predicted)
rps2802	SPCC285.15c	40S ribosomal protein S28, Rps2802
rpl801	SPAC1F7.13c	60S ribosomal protein L8 (predicted)
SPCC4B3.18	SPCC4B3.18	phosphopantothenate-cysteine ligase (predicted)
SPAC23C11.03	SPAC23C11.03	U3 snoRNP-associated protein Mpp1 (predicted)
rpl2701	SPBC685.07c	60S ribosomal protein L27
dph2	SPBC17D1.02	diphthamide biosynthesis protein (predicted)
rpl3202	SPAC3H5.10	60S ribosomal protein L32 (predicted)
SPBC3B8.09	SPBC3B8.09	U3 snoRNP-associated protein Utp3 (predicted)
rpl35a	SPCP31B10.08c	60S ribosomal protein L35a
rpl2502	SPBC4F6.04	60S ribosomal protein L25 (predicted)
arx1	SPBC23E6.05	ribosomal export complex protein Arx1, peptidase family (predicted)
rpp103	SPCP1E11.09c	60S acidic ribosomal protein Rpp1-3
SPBC4F6.14	SPBC4F6.14	RNA-binding protein (predicted)
SPBC17D1.05	SPBC17D1.05	sequence orphan
SPBC215.06c	SPBC215.06c	human LYHRT homolog
SPBC409.15	SPBC409.15	rRNA processing protein Tsr2 (predicted)
SPAC1B2.03c	SPAC1B2.03c	GNS1/SUR4 family protein (predicted)
rpl3001	SPAC9G1.03c	60S ribosomal protein L30 (predicted)
SPAC8C9.10c	SPAC8C9.10c	ribosome biogenesis protein Rrp14-N (predicted)
SPCC613.08	SPCC613.08	CDK regulator, involved in ribosome export (predicted)
rpl1603	SPBC2G2.05	60S ribosomal protein L13/L16 (predicted)
uep1	SPAC1805.12c	ribosomal-ubiquitin fusion protein Ubi2
SPAC19B12.11c	SPAC19B12.11c	zinc finger protein, human ZNF593 ortholog
rps1401	SPAC3H5.05c	40S ribosomal protein S14 (predicted)
SPAC26F1.12c	SPAC26F1.12c	conserved eukaryotic protein
SPAC22A12.06c	SPAC22A12.06c	serine hydrolase
rpc40	SPBC1289.07c	DNA-directed RNA polymerase I and III subunit Rpc40
urb2	SPAC2G11.02	ribosome biogenesis protein Urb2 (predicted)
snu13	SPAC607.03c	U3 snoRNP-associated protein Snu13
rpl1702	SPCC364.03	60S ribosomal protein L17 (predicted)
SPCC1529.01	SPCC1529.01	membrane transporter (predicted)
rps2601	SPAC806.03c	40S ribosomal protein S26 (predicted)
sce3	SPBC18H10.04c	translation initiation factor (predicted)
rpl2802	SPCC5E4.07	60S ribosomal protein L27/L28
rps2201	SPAC22A12.04c	40S ribosomal protein S15a (predicted)
Genes up-regulated in drug treatment, but don-regulated in nitrogen depletion
SPBC1271.07c	SPBC1271.07c	N-acetyltransferase (predicted)
SPAC56E4.03	SPAC56E4.03	aromatic aminotransferase (predicted)
gcv2	SPAC13G6.06c	glycine cleavage complex subunit P (predicted)
gcv1	SPAC31G5.14	glycine decarboxylase T subunit (predicted)
gdh2	SPCC132.04c	NAD-dependent glutamate dehydrogenase Gdh2 (predicted)
gcv3	SPBP19A11.01	glycine decarboxylase complex subunit H (predicted)
SPBC36.03c	SPBC36.03c	spermidine family transporter (predicted)
meu3	SPNCRNA.07	non-coding RNA Meu3
meu19	SPNCRNA.29	non-coding RNA, poly(A)-bearing (predicted)
pgt1	SPAC29B12.10c	glutathione transporter Pgt1
mug115	SPAC56F8.14c	sequence orphan
ppr1	SPAC21E11.04	L-azetidine-2-carboxylic acid acetyltransferase
ssa1	SPAC13G7.02c	heat shock protein Ssa1 (predicted)
tum1	SPCC4B3.01	thiosulfate sulfurtransferase, involved in tRNA wobble position thiolation Tum1 (predicted)
SPBC4F6.17c	SPBC4F6.17c	mitochondrial heatshock protein Hsp78 (predicted)
SPCC330.06c	SPCC330.06c	thioredoxin peroxidase (predicted)
SPAC977.14c	SPAC977.14c	aldo/keto reductase, unknown biological role
SPAC27D7.09c	SPAC27D7.09c	But2 family protein
wis2	SPAC1B3.03c	cyclophilin family peptidyl-prolyl cis-trans isomerase Wis2
str3	SPAC1F8.03c	siderophore-iron transporter Str3
