# Supplementary material for: TORC1 signaling inhibition by rapamycin and caffeine affect lifespan, global gene expression, and cell proliferation of fission yeast
Source: Aging Cell. 2013 May 2;12(4):563–73. doi: 10.1111/acel.12080 (PMC3798131; doi:10.1111/acel.12080)
Supplement: Table S2 — Summary of all CLS data in this study. [file acel0012-0563-sd7.xlsx]

## Sheet: CLS assay-Fig.1C 
Table S2
Survivals
Days	control	caffeine	rapamycin	caffeine/rapamycin
0	100	100	100	100
1	53.4722	85.4545	82.0741	91.5323
2	37.34	68.4545	53.0667	67.6996
3	22.6111	37.9545	30.8741	34.496
4	11.639	22.7634	26.732	23.8347
5	1.67	3.72727	16.6222	4.93952
6	0.819444	2.27	4.1	3.27
7	0.1	1.33	3.27	1.54
8	0	0.57	1.37	1.11
9	0	0.1	0.54	0.22
10	0	0	0.28	0.1
11	0	0	0.1	0
Standard deviations
0	0	0	0	0
1	5.34722	8.54545	8.20741	9.15323
2	5.35679	12.6347	11.3894	6.76996
3	5.39764	9.45689	8.39236	3.4496
4	1.25262	6.45262	2.6732	2.38347
5	0.276348	0.789539	1.54927	0.493952
6	0.185643	0.745672	1.42974	0.327
7	0.01	0.440366	0.543917	0.154
8	0	0.154997	0.08432	0.111
9	0	0.01	0.15444	0.022
10	0	0	0.038476	0.01
11	0	0	0.01	0
p-values (treatments vs control)
		9.5e-05	3.2e-05	8.8e-06

## Sheet: CLS assay-Fig.1D
Survivals
Days	wt	wt rapamycin	wt rapamycin at stationary
0	100	100	100
1	53.4722	82.0741	44.4328
2	37.34	53.0667	28.5246
3	22.6111	30.8741	15.2756
4	11.639	26.732	8.40741
5	1.67	16.6222	1.034
6	0.819444	4.1	0.610053
7	0.1	3.27	0.1
8		1.37
9		0.54
10		0.28
11		0.1
Standard deviations
0	0	0	0
1	9.657	9.2547	9.9548
2	5.35679	11.3894	5.87549
3	5.39764	8.39236	5.25775
4	1.25262	0.0610053	1.29865
5	0.276348	1.54927	0.442373
6	0.185643	1.42974	0.125716
7	0.01	0.543917	0
8	0	0.08432
9	0	0.15444
10	0	0.038476
11	0	0
p-values (treatments vs control)
		3.2e-05	0.196035

## Sheet: CLS assay-Fig.2A
Survivals
	wt	wt rapamycin	Fkh1	Fkh1 rapamycin
0	100	100	100	100
1	53.4722	82.0741	13.391	19.0183
2	37.34	53.0667	7.32766	5.44268
3	22.6111	30.8741	0.3428	0.304267
4	11.639	26.732	0.1	0.1
5	1.67	16.6222
6	0.819444	4.1
7	0.1	3.27
8		1.37
9		0.54
10		0.28
11		0.1
Standard Deviations
0	0	0	0	0
1	5.34722	1.3391	5.38643	5.37561
2	5.35679	11.3894	1.34288	1.65433
3	5.39764	8.39236	0.10765	0.110865
4	1.25262	0.01	0	0
5	0.276348	1.54927
6	0.185643	1.42974
7	0.01	0.543917
8	0	0.08432
9	0	0.15444
10	0	0.038476
11	0	0
p-values (control untreated vs corresponding treated)
		3.2e-05		0.64

## Sheet: CLS assay-Fig.2B
Survivals
Day	Control	Rapamycin	tco89	tco89 caf	tco89 rap
0	100	100	100	100	100
1	53.4722	82.0741	96.4262	88.945	95.712
2	37.34	53.0667	47.2459	52.7007	44.822
3	22.6111	30.8741	31.377	42.63	32.8883
4	11.639	26.732	25.8767	27.5487	25.2979
6	0.819444	4.1	16.5479	18.5388	15.6346
8		1.37	9.56277	10.5377	9.10856
10		0.28	3.53676	3.8678	3.15678
12			1.27867	1.45644	1.197
Standard Deviations
Day	Control	Rapamycin	tco89	tco89 caf	tco89 rap
0	0	0	0	0	0
1	5.84722	8.40741	19.2852	17.789	19.1424
2	5.35679	11.3894	9.44918	10.5401	8.9644
3	5.39764	8.39236	6.27541	8.526	6.57767
4	1.25262	2.9732	5.17534	5.50973	5.05957
6	0.276348	1.42974	3.30958	3.70775	3.12692
8	0.385643	0.38432	1.91255	2.10754	1.82171
10	0.01	0.138476	0.707352	0.77356	0.631356
12			0.255734	0.291287	0.2394
p-values (control untreated vs corresponding treated)
		3.2e-05		0.66	0.96

## Sheet: CLS assay-Fig.2C
Survivals
Day	Control	Caffeine	Rapamycin	Caffeine&Rapamycin
0	100	100	100	100
3	54.2841	71.2928	78.9835	81.982
4	32.92	48.289	65.1099	67.5676
5	20.9132	25.6654	34.8214	38.7387
7	14.5998	19.3916	31.7995	36.036
9	9.54486	14.435	24.8753	22.4357
11	6.3765	9.4376	18.5387	17.547
12	4.5346	7.5368	15.537	16.7267
14	2.34768	5.6457	12.6356	11.6435
16	1.1975	3.65788	10.4357	9.7356
18	0.546	2.38667	7.97678	7.54367
20	0.2434	1.68765	5.66567	5.17654
22	0.1	0.9656	2.96756	2.85567
Standard Deviations
Day	Control	Caffeine	Rapamycin	Caffeine&Rapamycin
0	0	0	0	0
3	10.8568	14.2586	15.7967	16.3964
4	6.58399	9.65779	13.022	13.5135
5	4.18264	5.13308	6.96429	7.74775
7	2.91995	3.87833	6.35989	7.20721
9	1.90897	2.887	4.97506	4.48714
11	1.2753	1.88752	3.70773	3.5094
12	0.90692	1.50736	3.1074	3.34534
14	0.469536	1.12914	2.52712	2.32871
16	0.149688	0.4365	2.08713	1.94712
18	0.1092	0.477334	1.59536	1.50873
20	0.04868	0.337529	1.13313	1.03531
22	0	0.19312	0.593512	0.571134
p-values (control vs treated)
		0.0037	3e-05	1.8e-05

## Sheet: CLS assay-Fig.2D
Survivals
	wt	wt rapamycin	tor1	tor1 rapamycin
0	100	100	100	100
1	53.4722	82.0741	18.3724	72.1546
2	37.34	53.0667	5.43975	42.4265
3	22.6111	30.8741	2.13275	15.2546
4	11.639	26.732	0.124565	6.43864
5	1.67	16.6222	0.1	1.25436
6	0.819444	4.1	0	0.225688
7	0.1	3.27	0	0.1
8		1.37
9		0.54
10		0.28
11		0.1
Standard Deviations
0	0	0	0	0
1	10	10	10	10
2	5.35679	11.3894	1.4526	9.92589
3	5.39764	8.39236	0.96536	9.6258
4	1.25262	0	0.1135	2.71259
5	0.276348	1.54927	0	0.376546
6	0.185643	1.42974		0.189767
7	0.01	0.543917		0
8	0	0.08432
9	0	0.15444
10	0	0.038476
11	0	0
p-values (untreated vs treated)
		3.2e-05		9.9e-14

## Sheet: CLS assay-Fig.6C
Survivals
Day	control	10 mM Caffeine	0.2mM Caffeine	2 ng/ml rapamycin	100 ng/ml rapamycin
0	100	100	100	100	100
1	35.0899	68.4545	37.43	17.5014	54.2836
3	17.3077	37.9545	18.54	12.6548	34.2134
4	8.4266	18.65	10.45	10.147	25.7016
6	0.1	3.72727	0.35	3.39617	7.34121
8		1.1	0.1	0.132245	1.74298
p-values (untreated vs treated)
		1.8e-05	0.69	0.79	0.00018

## Sheet: CLS assay-Fig.S2C
Survivals
Day	Control	Caffeine	Rapamycin	Caffeine & Rapamycin
0	100	100	100	100
1	51.6706	79.3187	74.7146	90.3292
2	29.6037	71.2895	49.8858	68.93
3	17.094	48.9051	33.1621	39.3004
4	9.79021	30.1703	25.1142	30.0412
5	0.885781	5.27981	12.4429	4.9177
St.deviations
	12.2771	16.5872	5.38881	11.315
	9.15187	12.4445	14.1922	5.65301
	5.31346	10.0047	2.81295	10.0119
	3.96316	11.2608	3.37232	6.11911
	1.41406	4.85644	1.11849	3.18764
	0.191085	1.11339	1.99298	0.659849
p-values (control vs treated)
		1.3e-05	0.0036	4.8e-06

## Sheet: CLS assay-Fig.S2D
Survivals
Days	Control	Caffeine	Rapamycin	Caffeine & Rapamycin
0	100	100	100	100
1	47.7127	84.5953	72.4192	91.0125
2	30.0549	71.1923	52.9551	72.1274
3	18.1839	45.1697	34.2002	42.6906
4	9.67521	22.9765	25.6107	26.5074
5	0.807983	4.57354	10.5595	4.94881
St. deviations
	8.49658	8.87882	24.8103	19.344
	6.64526	2.57944	5.73191	3.65469
	1.58388	2.44187	7.33699	2.50491
	2.75399	1.13209	3.969	6.11714
	1.00755	2.84104	3.53083	3.21375
	0.169569	1.06679	1.70912	0.35271
p-values (control vs treated)
		3.4e-05	0.005	6.9e-06
